# Supplementary material for: Morphological Features and Important Parameters of Large Optic Discs for Diagnosing Glaucoma
Source: PLoS One. 2015 Mar 23;10(3):e0118920. doi: 10.1371/journal.pone.0118920 (PMC4370613; doi:10.1371/journal.pone.0118920)
Supplement: S1 Dataset — (XLS) [file pone.0118920.s001.xls]

## Sheet: HRT+HFA
Patients information							Humphrey Field Analyzer			Heidelberg Retina Tomograph II															Moorfield's Classification ∨ ; within normal limits ！; borderline ×; outside normal limits
Eye no.	Patient no.	Eye Both eye	Eye	Birth date	Age	Sex	HFA Not Glaucoma;0, Glaucoma:1	Mean deviation	Pattern standard deviation	Disk Area	Cup Area	Rim Area	Cup Volume	Rim Volume	Cup/Disk Area Ratio	Linear Cup/Disk Area Ratio	Mean Cup Depth	Maximum Cup Depth	Cup Shape Measure	Height Variation Contour	RFNLthick	RFNL Cross Sectional Area	Reference Height	Topography Std Dev.	global	tmp/sup	temporal	tmp/inf	nsl/sup	nasal	nsl/inf
1	1	BL	L	1984	23	f	Not Glaucoma	-0.44	1.96	3.844	1.974	1.87	0.531	0.543	0.514	0.717	0.384	0.856	-0.076	0.485	0.299	2.081	0.439	13	！	∨	！	！	∨	×	×
2	1	BR	R	1984	23	f	Not Glaucoma	-0.49	1.6	3.381	1.901	1.48	0.645	0.301	0.562	0.75	0.369	0.76	-0.036	0.316	0.209	1.365	0.288	10	×	∨	！	∨	∨	×	×
3	2	BL	L	1993	14	m	Not Glaucoma	-3.97	1.77	3.998	2.023	1.975	0.767	0.273	0.506	0.711	0.355	0.746	-0.103	0.305	0.126	0.899	0.24	12	！	！	！	∨	！	！	！
4	2	BR	R	1993	14	m	Not Glaucoma	-3.24	2.59	4.028	1.941	2.087	0.658	0.459	0.482	0.694	0.369	0.812	-0.092	0.386	0.233	1.658	0.388	10	！	∨	∨	！	∨	！	！
5	3	BL	L	1985	22	m	Not Glaucoma	-1.84	1.57	4.194	0.785	3.41	0.028	0.757	0.187	0.433	0.134	0.329	-0.066	0.393	0.232	1.696	0.432	16	∨	∨	∨	！	∨	∨	∨
6	3	BR	R	1985	22	m	Not Glaucoma	-1.14	1.28	3.78	0.493	3.287	0.013	0.862	0.13	0.361	0.133	0.313	-0.113	0.407	0.284	1.97	0.395	13	∨	∨	∨	∨	∨	∨	∨
7	4		R	1930	77	f	Not Glaucoma	-2.27	2.38	2.887	1.681	1.206	0.499	0.246	0.582	0.763	0.394	0.804	-0.052	0.398	0.224	1.352	0.367	33	！	！	∨	！	×	！	×
8	5		R	1940	67	f	Glaucoma	-2.7	7.2	3.01	1.698	1.312	0.576	0.167	0.564	0.751	0.328	0.759	-0.141	0.227	0.103	0.634	0.227	17	！	∨	∨	×	！	！	！
9	6	BL	L	1978	29	f	Not Glaucoma	-1.9	1.91	4.112	1.756	2.356	0.44	0.346	0.427	0.654	0.248	0.684	-0.199	0.262	0.171	1.228	0.337	18	！	∨	∨	∨	∨	×	×
10	6	BR	R	1978	29	f	Not Glaucoma	-2.18	2.92	4.519	1.899	2.62	0.476	0.474	0.42	0.648	0.276	0.617	-0.082	0.314	0.173	1.306	0.411	19	！	∨	∨	∨	！	！	∨
11	7	BL	L	1958	49	f	Not Glaucoma	-2.17	2.15	2.954	1.119	1.835	0.315	0.456	0.379	0.615	0.309	0.757	-0.134	0.396	0.27	1.648	0.479	16	∨	∨	∨	∨	∨	∨	∨
12	7	BR	R	1958	49	f	Not Glaucoma	-2.13	1.67	3.815	1.911	1.904	0.595	0.372	0.501	0.708	0.35	0.737	-0.023	0.327	0.221	1.531	0.431	10	！	∨	∨	∨	！	×	∨
13	8	BL	L	1944	63	f	Not Glaucoma	-3.19	1.43	3.316	1.446	1.87	0.36	0.385	0.436	0.66	0.284	0.804	-0.184	0.358	0.214	1.381	0.362	20	∨	∨	∨	∨	∨	×	∨
14	8	BR	R	1944	63	f	Not Glaucoma	-3.8	2.57	3.755	1.408	2.346	0.322	0.467	0.375	0.612	0.246	0.649	-0.143	0.354	0.231	1.585	0.398	23	∨	∨	∨	∨	∨	∨	∨
15	9	BL	L	1944	63	f	Glaucoma	-4.76	8.24	3.107	1.212	1.895	0.147	0.47	0.39	0.625	0.242	0.521	-0.051	0.491	0.281	1.758	0.405	15	∨	∨	∨	∨	∨	∨	∨
16	9	BR	R	1944	63	f	Not Glaucoma	0.3	1.1	3.179	1.87	1.309	0.291	0.218	0.588	0.767	0.272	0.523	0.004	0.389	0.198	1.256	0.393	26	！	∨	∨	！	！	×	×
17	10	BL	L	1947	60	f	Glaucoma	-1.47	1.7	3.383	1.803	1.58	0.45	0.181	0.533	0.73	0.25	0.631	-0.143	0.305	0.095	0.618	0.306	23	！	∨	∨	！	！	∨	×
18	10	BR	R	1947	60	f	Glaucoma	-1.49	2.77	3.106	1.347	1.759	0.227	0.212	0.494	0.658	0.188	0.478	-0.137	0.219	0.138	0.86	0.271	16	！	∨	∨	×	∨	∨	！
19	11	BL	L	1952	55	f	Not Glaucoma	-1.42	1.82	4.37	2.387	1.983	1.256	0.272	0.546	0.739	0.454	0.991	-0.127	0.216	0.151	1.117	0.315	21	！	∨	∨	！	∨	×	×
20	11	BR	R	1952	55	f	Glaucoma	-0.53	1.58	4.038	2.342	1.696	0.932	0.351	0.58	0.762	0.442	0.852	-0.001	0.342	0.2	1.426	0.391	22	×	∨	∨	！	！	×	×
21	12		L	1944	63	f	Glaucoma	-3.9	10.78	3.13	1.792	1.338	0.505	0.311	0.572	0.757	0.353	0.686	-0.007	0.44	0.186	1.169	0.423	14	！	∨	∨	×	∨	∨	×
22	13	BL	L	1974	33	m	Glaucoma	-3.96	3.76	3.552	1.043	2.509	0.23	0.848	0.294	0.542	0.288	0.767	-0.155	0.536	0.344	2.304	0.512	28	∨	∨	∨	∨	∨	∨	∨
23	13	BR	R	1974	33	m	Glaucoma	-3.39	4.55	4.04	1.384	2.656	0.201	0.616	0.343	0.585	0.216	0.569	-0.127	0.484	0.211	1.504	0.344	38	∨	∨	∨	∨	∨	∨	∨
24	14		L	1956	51	m	Not Glaucoma	0.03	1.3	2.946	1.264	1.681	0.489	0.367	0.429	0.655	0.393	0.857	-0.087	0.32	0.228	1.391	0.385	17	∨	∨	∨	∨	∨	！	！
25	15		R	1946	61	f	Not Glaucoma	0.8	1.02	3.443	1.173	2.27	0.166	0.651	0.341	0.584	0.229	0.568	-0.161	0.427	0.293	1.925	0.409	13	∨	∨	∨	∨	∨	∨	∨
26	16	BL	L	1995	12	f	Glaucoma	-4.29	2.29	3.572	1.716	1.856	0.446	0.417	0.48	0.693	0.308	0.718	-0.098	0.63	0.219	1.48	0.451	10	∨	∨	！	∨	∨	∨	∨
27	16	BR	R	1995	12	f	Glaucoma	-4.3	4.5	3.794	1.988	1.806	0.487	0.596	0.524	0.724	0.378	0.788	-0.048	0.683	0.308	2.141	0.519	15	！	×	！	∨	×	！	∨
28	17	BL	L	1928	79	m	Glaucoma	-7.95	6.98	2.873	1.765	1.108	0.504	0.196	0.614	0.784	0.332	1.07	-0.128	0.349	0.106	0.64	0.255	39	！	∨	！	×	∨	×	×
29	17	BR	R	1928	79	m	Glaucoma	-0.79	1.83	2.916	1.395	1.521	0.261	0.261	0.478	0.692	0.242	0.636	-0.133	0.276	0.185	1.122	0.266	24	！	∨	∨	×	∨	∨	×
30	18	BL	L	1946	61	f	Not Glaucoma	0.86	1.47	3.687	1.547	2.14	0.324	0.417	0.42	0.648	0.253	0.674	-0.16	0.366	0.187	1.275	0.299	17	∨	∨	∨	∨	∨	∨	∨
31	18	BR	R	1946	61	f	Not Glaucoma	1.21	1.33	3.67	1.793	1.877	0.383	0.414	0.489	0.699	0.294	0.623	-0.072	0.392	0.207	1.406	0.299	10	∨	∨	∨	！	∨	！	∨
32	19		R	1964	43	f	Glaucoma	-6.74	12.44	3.141	1.882	1.259	0.392	0.489	0.599	0.774	0.439	0.94	-0.037	0.679	0.381	2.398	0.642	14	×	！	！	×	！	！	！
33	20	BL	L	1949	58	m	Not Glaucoma	-1.75	1.4	4.061	2.051	2.01	0.709	0.273	0.505	0.711	0.329	0.947	-0.196	0.257	0.16	1.141	0.259	18	！	！	∨	∨	！	×	！
34	20	BR	R	1949	58	m	Not Glaucoma	-0.44	1.58	3.309	1.044	2.265	0.219	0.608	0.315	0.562	0.263	0.638	-0.114	0.371	0.268	1.734	0.403	24	∨	∨	∨	∨	∨	∨	∨
35	21		R	1954	53	f	Glaucoma	-0.04	1.9	4.053	2.411	1.642	0.629	0.319	0.595	0.771	0.339	0.82	-0.12	0.557	0.207	1.462	0.472	19	！	∨	∨	×	×	×	×
36	22	BL	L	1929	78	f	Glaucoma	-2.66	4.09	3.174	1.817	1.357	0.64	0.186	0.572	0.757	0.36	0.731	-0.023	0.197	0.144	0.912	0.251	20	！	×	∨	∨	×	×	∨
37	22	BR	R	1929	78	f	Not Glaucoma	-0.87	1.72	2.897	1.024	1.874	0.358	0.354	0.353	0.594	0.296	0.872	-0.233	0.393	0.174	1.052	0.382	34	！	∨	∨	∨	∨	∨	∨
38	23	BL	L	1928	79	f	Glaucoma	-2.41	3.37	3.009	1.419	1.59	0.432	0.253	0.472	0.687	0.309	0.81	-0.15	0.191	0.136	0.836	0.226	32	∨	∨	∨	×	∨	∨	！
39	23	BR	R	1928	79	f	Not Glaucoma	0.66	1.5	3.735	0.991	2.744	0.217	0.549	0.265	0.515	0.222	0.779	-0.24	0.414	0.21	1.439	0.302	21	∨	∨	∨	∨	∨	∨	∨
40	24	BL	L	1946	61	f	Not Glaucoma	-0.16	1.66	4.712	2.299	2.413	0.564	0.225	0.488	0.699	0.241	0.494	-0.048	0.189	0.069	0.529	0.127	16	！	∨	∨	！	×	×	×
41	24	BR	R	1946	61	f	Not Glaucoma	-0.33	1.69	4.348	1.75	2.598	0.32	0.275	0.402	0.634	0.173	0.478	-0.192	0.153	0.081	0.598	0.193	12	∨	∨	∨	∨	∨	！	×
42	25		L	1951	56	f	Glaucoma	-0.91	3.01	3.763	2.129	1.634	0.591	0.49	0.566	0.752	0.425	0.896	0.049	0.502	0.27	1.864	0.564	18	×	∨	∨	×	！	×	×
43	26		R	1943	64	f	Not Glaucoma	0.08	1.62	2.99	1.232	1.759	0.291	0.34	0.412	0.642	0.265	0.62	-0.118	0.291	0.203	1.246	0.241	10	∨	∨	∨	∨	∨	∨	∨
44	27		R	1948	59	f	Glaucoma	-31.97	6.19	3.022	2.527	0.495	0.684	0.096	0.836	0.914	0.396	0.725	0.045	0.536	0.16	0.989	0.47	27	×	！	！	×	×	×	×
45	28	BL	L	1952	55	f	Not Glaucoma	0.52	1.47	3.023	1.164	1.86	0.179	0.518	0.385	0.62	0.278	0.627	-0.093	0.444	0.298	1.838	0.467	19	∨	∨	∨	∨	∨	∨	∨
46	28	BR	R	1952	55	f	Not Glaucoma	-0.53	1.33	3.172	1.032	2.14	0.13	0.549	0.325	0.57	0.209	0.563	-0.175	0.389	0.284	1.799	0.389	47	∨	∨	∨	∨	∨	∨	∨
47	29		L	1958	49	f	Not Glaucoma	-1.5	1.41	3.286	1.64	1.647	0.51	0.473	0.499	0.706	0.407	0.986	-0.122	0.458	0.3	1.934	0.484	14	∨	！	！	！	∨	∨	！
48	30	BL	L	1949	58	f	Glaucoma	-3.44	4.71	6.443	4.615	1.828	1.184	0.382	0.716	0.846	0.398	0.818	-0.017	0.496	0.213	1.916	0.476	30	×	×	！	×	×	×	×
49	30	BR	R	1949	58	f	Glaucoma	-0.98	4.74	5.438	3.754	1.684	0.967	0.412	0.69	0.831	0.435	0.889	-0.027	0.53	0.282	2.334	0.469	20	×	×	！	×	×	×	×
50	31	BL	L	1950	57	f	Glaucoma	-6.73	7.89	3.164	2.166	0.998	0.844	0.131	0.685	0.827	0.421	0.816	0.002	0.266	0.148	0.935	0.279	20	！	！	∨	！	×	×	×
51	31	BR	R	1950	57	f	Glaucoma	-5.31	5.98	3.217	1.986	1.23	0.77	0.176	0.617	0.786	0.41	0.851	-0.052	0.239	0.155	0.988	0.252	15	×	！	！	！	！	×	×
52	32	BL	L	1936	71	f	Glaucoma	-2.03	3.12	4.031	2.654	1.377	0.695	0.219	0.658	0.811	0.29	0.689	-0.089	0.48	0.083	0.592	0.311	18	×	∨	∨	×	∨	×	×
53	32	BR	R	1936	71	f	Glaucoma	-0.41	2.92	3.283	2.294	0.988	0.838	0.127	0.699	0.836	0.404	0.814	-0.033	0.314	0.124	0.801	0.267	15	×	∨	∨	×	×	×	×
54	33		L	1940	67	f	Not Glaucoma	-0.31	1.57	3.037	0.484	2.563	0.077	0.684	0.159	0.399	0.19	0.636	-0.288	0.375	0.276	1.705	0.378	15	∨	∨	∨	∨	∨	∨	∨
55	34		L	1957	50	f	Glaucoma	-1.99	1.96	4.018	2.395	1.622	0.916	0.46	0.596	0.772	0.5	1.049	-0.065	0.481	0.276	1.963	0.632	18	×	！	∨	！	×	×	！
56	35	BL	L	1942	65	f	Not Glaucoma	0.75	1.07	3.601	1.742	1.86	0.442	0.199	0.484	0.695	0.249	0.687	-0.187	0.244	0.102	0.688	0.355	17	∨	∨	∨	∨	∨	！	！
57	35	BR	R	1942	65	f	Not Glaucoma	1.44	1.26	4.066	1.593	2.473	0.406	0.594	0.392	0.626	0.302	0.739	-0.121	0.439	0.261	1.866	0.413	19	∨	∨	∨	∨	！	∨	∨
58	36		L	1928	79	f	Glaucoma	-16.15	13.35	3.226	1.982	1.244	0.435	0.163	0.614	0.784	0.256	0.563	-0.058	0.279	0.122	0.778	0.332	12	×	！	∨	×	∨	！	×
59	37		R	1933	74	f	Not Glaucoma	-0.55	1.49	2.843	1.177	1.666	0.32	0.427	0.414	0.643	0.328	0.772	-0.122	0.355	0.264	1.58	0.386	24	∨	∨	∨	∨	∨	∨	∨
60	38	BL	L	1941	66	f	Glaucoma	-2.74	2.29	3.228	1.942	1.285	0.432	0.2	0.602	0.776	0.288	0.663	-0.075	0.324	0.14	0.894	0.231	38	！	！	！	！	！	×	！
61	38	BR	R	1941	66	f	Glaucoma	-11.53	14.55	3.34	2.064	1.276	0.538	0.182	0.618	0.786	0.297	0.635	-0.066	0.289	0.133	0.861	0.25	20	×	∨	！	×	！	×	！
62	39	BL	L	1951	56	f	Glaucoma	-3.87	12.41	3.452	1.911	1.54	0.551	0.262	0.554	0.744	0.315	0.821	-0.104	0.367	0.165	1.086	0.413	15	！	∨	∨	×	∨	！	×
63	39	BR	R	1951	56	f	Glaucoma	-3.74	11.84	3.161	1.76	1.401	0.669	0.231	0.557	0.746	0.382	0.91	-0.132	0.305	0.145	0.916	0.393	15	！	∨	∨	×	∨	！	！
64	40		R	1936	71	m	Glaucoma	-6.96	14.76	3.006	1.403	1.603	0.303	0.267	0.467	0.683	0.24	0.611	-0.139	0.39	0.182	1.121	0.266	15	∨	∨	∨	∨	×	∨	∨
65	41	BL	L	1952	55	m	Glaucoma	-0.61	1.57	3.792	2.491	1.301	1.157	0.176	0.657	0.811	0.486	0.94	-0.022	0.251	0.125	0.864	0.331	14	×	！	！	×	×	×	×
66	41	BR	R	1952	55	m	Not Glaucoma	-0.62	1.69	3.687	2.13	1.556	1.06	0.284	0.578	0.76	0.505	1.016	-0.051	0.325	0.171	1.165	0.457	12	！	∨	∨	！	×	×	×
67	42	BL	L	1929	78	f	Not Glaucoma	0.73	1.3	3.451	1.117	2.334	0.222	0.663	0.324	0.569	0.261	0.677	-0.156	0.448	0.285	1.876	0.414	15	∨	∨	∨	∨	∨	∨	∨
68	42	BR	R	1929	78	f	Not Glaucoma	0.55	2.83	3.169	1.24	1.829	0.271	0.358	0.404	0.636	0.246	0.687	-0.177	0.339	0.202	1.253	0.335	14	∨	∨	∨	∨	∨	∨	∨
69	43		L	1952	55	m	Not Glaucoma	-1.9	1.68	2.986	0.739	2.247	0.073	0.779	0.248	0.496	0.281	0.739	-0.132	0.626	0.441	2.707	0.683	21	∨	∨	∨	∨	∨	∨	∨
70	44		L	1959	48	m	Glaucoma	-3.25	2.65	2.861	1.197	1.664	0.221	0.404	0.418	0.647	0.274	0.678	-0.116	0.405	0.246	1.477	0.517	22	∨	∨	∨	！	∨	∨	！
71	45		R	1947	60	f	Not Glaucoma	0.89	1.23	3.311	1.166	2.145	0.28	0.582	0.352	0.593	0.298	0.792	-0.168	0.427	0.276	1.782	0.414	20	∨	∨	∨	∨	∨	∨	∨
72	46	BL	L	1950	57	f	Glaucoma	-6.64	8.69	3.253	2.361	0.892	0.738	0.181	0.726	0.852	0.417	0.803	0.011	0.377	0.186	1.187	0.473	17	×	×	！	×	×	×	！
73	46	BR	R	1950	57	f	Glaucoma	-13.55	15.42	3.281	2.414	0.867	0.848	0.162	0.736	0.858	0.443	0.935	-0.014	0.365	0.175	1.126	0.344	24	×	×	×	×	×	×	×
74	47	BL	L	1930	77	m	Not Glaucoma	-1.72	1.76	2.821	0.843	1.978	0.108	0.425	0.299	0.547	0.157	0.385	-0.136	0.367	0.165	0.982	0.316	29	∨	∨	∨	∨	∨	∨	∨
75	47	BR	R	1930	77	m	Not Glaucoma	-1.85	1.71	3.099	1.254	1.845	0.379	0.427	0.405	0.636	0.307	0.747	-0.136	0.303	0.209	1.304	0.369	23	∨	∨	！	∨	∨	∨	∨
76	48		L	1942	65	f	Glaucoma	-3.48	3.86	2.861	1.276	1.585	0.356	0.392	0.446	0.668	0.334	0.758	-0.069	0.328	0.203	1.216	0.31	21	∨	∨	！	∨	∨	∨	∨
77	49		L	1954	53	m	Not Glaucoma	-1.97	1.52	3.166	1.887	1.28	0.641	0.33	0.596	0.772	0.416	0.977	-0.068	0.362	0.167	1.052	0.37	38	×	！	！	×	×	∨	×
78	50		L	1952	55	m	Glaucoma	-6.66	6.78	3.225	1.62	1.605	0.375	0.34	0.502	0.709	0.295	0.671	-0.099	0.42	0.183	1.17	0.387	40	×	×	∨	∨	！	∨	×
79	51		R	1930	77	m	Glaucoma	-5.5	4.71	3.421	1.202	2.219	0.145	0.769	0.351	0.593	0.271	0.638	-0.103	0.478	0.327	2.145	0.478	27	∨	∨	∨	∨	∨	∨	∨
80	52		L	1936	71	f	Glaucoma	-4.8	2.44	2.931	1.205	1.726	0.319	0.364	0.411	0.641	0.286	0.711	-0.137	0.32	0.218	1.322	0.378	15	∨	∨	∨	！	∨	∨	∨
81	53		R	1963	44	f	Not Glaucoma	-0.52	1.69	2.916	1.255	1.661	0.419	0.463	0.43	0.656	0.38	0.891	-0.119	0.436	0.303	1.832	0.554	12	∨	∨	∨	∨	∨	∨	！
82	54		R	1935	72	m	Glaucoma	-3.46	2.86	3.181	1.104	2.077	0.207	0.344	0.347	0.589	0.209	0.522	-0.129	0.302	0.154	0.971	0.301	34	∨	∨	∨	∨	∨	∨	∨
83	55	BL	L	1925	82	f	Glaucoma	-2.55	4.09	2.973	1.344	1.63	0.323	0.376	0.452	0.672	0.309	0.8	-0.115	0.479	0.21	1.284	0.385	18	∨	∨	∨	！	∨	∨	∨
84	55	BR	R	1925	82	f	Glaucoma	-2.62	3.43	3.445	1.173	2.272	0.147	0.72	0.34	0.583	0.294	0.708	-0.101	0.615	0.365	2.404	0.576	30	∨	∨	∨	∨	∨	∨	∨
85	56		L	1976	31	f	Not Glaucoma	-0.91	1.43	2.878	1.169	1.709	0.307	0.52	0.406	0.637	0.376	0.828	-0.076	0.442	0.328	1.979	0.504	15	∨	∨	∨	∨	∨	∨	∨
86	57	BL	L	1944	63	m	Not Glaucoma	-0.93	2.12	3.648	2.01	1.639	0.662	0.295	0.551	0.742	0.381	0.828	-0.068	0.314	0.188	1.271	0.395	21	！	∨	∨	！	！	×	×
87	57	BR	R	1944	63	m	Glaucoma	-0.52	2.67	3.257	1.708	1.549	0.614	0.404	0.524	0.724	0.464	1.027	-0.086	0.51	0.286	1.829	0.53	16	！	∨	∨	∨	×	×	！
88	58		L	1940	67	f	Not Glaucoma	-1.48	4.83	2.977	1.808	1.169	0.522	0.244	0.607	0.779	0.394	0.757	-0.037	0.326	0.225	1.377	0.359	21	×	∨	∨	！	×	×	×
89	59	BL	L	1928	79	m	Glaucoma	-22.09	9.88	3.55	1.767	1.783	0.426	0.389	0.498	0.706	0.302	0.628	-0.055	0.301	0.182	1.218	0.487	20	∨	×	！	×	∨	∨	∨
90	59	BR	R	1928	79	m	Glaucoma	-24.88	11.55	3.535	2.053	1.482	0.428	0.247	0.581	0.762	0.263	0.592	-0.054	0.229	0.136	0.906	0.402	32	！	×	∨	×	！	∨	！
91	60		L	1930	77	m	Glaucoma	-0.17	2.03	3.061	1.435	1.626	0.278	0.279	0.469	0.685	0.214	0.52	-0.1	0.332	0.143	0.885	0.302	13	∨	×	！	！	∨	∨	∨
92	61	BL	L	1936	71	f	Not Glaucoma	-0.91	1.63	2.882	0.767	2.115	0.114	0.539	0.266	0.516	0.194	0.544	-0.165	0.362	0.224	1.349	0.364	17	∨	∨	∨	∨	∨	∨	∨
93	61	BR	R	1936	71	f	Not Glaucoma	-0.89	1.31	2.969	1.165	1.803	0.198	0.34	0.393	0.627	0.217	0.545	-0.124	0.307	0.162	0.988	0.228	23	∨	∨	∨	∨	∨	∨	∨
94	62	BL	L	1938	69	f	Glaucoma	-2.75	3.77	3.21	1.78	1.429	0.216	0.463	0.555	0.745	0.355	0.769	-0.018	0.528	0.332	2.111	0.435	19	∨	∨	∨	×	！	×	×
95	62	BR	R	1938	69	f	Not Glaucoma	-0.13	1.6	3.365	1.342	2.023	0.187	0.466	0.399	0.632	0.31	0.793	-0.095	0.632	0.307	1.998	0.404	37	∨	∨	∨	∨	×	！	∨
96	63		L	1975	32	f	Not Glaucoma	-1.18	1.84	3.156	1.512	1.644	0.105	0.43	0.479	0.692	0.262	0.532	-0.002	0.543	0.312	1.967	0.57	21	∨	！	∨	∨	！	！	∨
97	64		R	1935	72	f	Not Glaucoma	1.51	1.3	2.973	0.981	1.992	0.086	0.439	0.33	0.574	0.204	0.501	-0.133	0.423	0.26	1.59	0.313	8	∨	∨	∨	∨	∨	∨	∨
98	65		R	1943	64	m	Glaucoma	-2.69	2.47	3.243	1.704	1.539	0.732	0.302	0.525	0.725	0.455	1.018	-0.12	0.408	0.209	1.338	0.327	20	∨	×	∨	！	！	！	！
99	66		L	1935	72	m	Glaucoma	-6.88	7.24	2.923	1.579	1.344	0.346	0.159	0.54	0.735	0.245	0.701	-0.185	0.235	0.129	0.781	0.314	18	∨	！	∨	∨	！	！	×
100	67	BL	L	1953	54	f	Not Glaucoma	0.76	1.48	2.986	0.919	2.067	0.142	0.512	0.308	0.555	0.207	0.619	-0.202	0.432	0.26	1.594	0.427	18	！	∨	∨	！	∨	∨	∨
101	67	BR	R	1953	54	f	Not Glaucoma	-0.26	1.39	3.63	1.251	2.378	0.319	0.64	0.345	0.587	0.31	0.813	-0.135	0.555	0.327	2.21	0.498	18	∨	∨	∨	！	∨	∨	！
102	68	BL	L	1935	72	m	Not Glaucoma	-1.75	1.74	3.773	1.616	2.157	0.229	0.401	0.428	0.654	0.232	0.512	-0.052	0.474	0.217	1.498	0.398	24	∨	！	∨	∨	！	∨	∨
103	68	BR	R	1935	72	m	Glaucoma	-2.01	7.06	3.834	1.794	2.041	0.263	0.371	0.468	0.684	0.232	0.56	-0.093	0.401	0.204	1.421	0.37	15	∨	∨	∨	∨	！	∨	∨
104	69	BL	L	1966	41	m	Not Glaucoma	-4.2	1.27	3.656	1.016	2.64	0.118	0.45	0.278	0.527	0.147	0.367	-0.13	0.324	0.128	0.871	0.23	12	∨	∨	∨	∨	∨	∨	∨
105	69	BR	R	1966	41	m	Not Glaucoma	-3.28	1.63	2.84	0.676	2.164	0.076	0.561	0.238	0.488	0.175	0.46	-0.149	0.44	0.221	1.326	0.326	10	∨	∨	∨	∨	∨	∨	∨
106	70	BL	L	1943	64	m	Not Glaucoma	0.18	1.16	3.822	1.757	2.065	0.388	0.489	0.46	0.678	0.284	0.638	-0.107	0.33	0.251	1.738	0.351	11	∨	∨	∨	！	∨	！	！
107	70	BR	R	1943	64	m	Not Glaucoma	-0.16	1.48	3.265	1.498	1.767	0.349	0.469	0.459	0.677	0.331	0.737	-0.081	0.414	0.24	1.543	0.344	17	∨	∨	∨	∨	！	∨	∨
108	71	BL	L	1965	42	f	Not Glaucoma	0.19	1.2	3.048	1.258	1.79	0.258	0.487	0.413	0.642	0.317	0.741	-0.101	0.505	0.294	1.819	0.486	26	∨	∨	∨	∨	∨	∨	！
109	71	BR	R	1965	42	f	Not Glaucoma	1.13	1.01	3.029	0.976	2.052	0.189	0.551	0.322	0.568	0.269	0.665	-0.119	0.417	0.269	1.658	0.344	22	∨	∨	∨	∨	∨	∨	∨
110	72	BL	L	1946	61	m	Not Glaucoma	-1.02	1.73	4.91	2.088	2.822	0.348	0.653	0.425	0.652	0.248	0.59	-0.103	0.514	0.244	1.918	0.365	17	∨	∨	！	！	∨	！	！
111	72	BR	R	1946	61	m	Not Glaucoma	-0.42	1.32	4.193	1.777	2.416	0.296	0.409	0.424	0.651	0.216	0.509	-0.093	0.303	0.15	1.088	0.282	18	∨	∨	∨	∨	∨	∨	！
112	73	BL	L	1954	53	f	Not Glaucoma	0.26	2.03	3.869	1.732	2.137	0.472	0.304	0.448	0.669	0.265	0.661	-0.181	0.268	0.148	1.034	0.283	11	∨	∨	∨	∨	！	！	！
113	73	BR	R	1954	53	f	Not Glaucoma	2.16	2.16	3.891	1.96	1.93	0.553	0.349	0.504	0.71	0.326	0.693	-0.07	0.273	0.177	1.235	0.352	18	！	∨	∨	！	！	！	！
114	74		R	1935	72	f	Not Glaucoma	2.24	1.34	2.823	1.161	1.661	0.365	0.29	0.411	0.641	0.309	0.609	-0.052	0.237	0.164	0.976	0.28	11	∨	∨	∨	！	∨	∨	×
115	75	BL	L	1923	84	m	Glaucoma	-3.3	2.36	3.711	2.26	1.451	0.825	0.249	0.609	0.78	0.427	0.885	-0.062	0.36	0.186	1.274	0.336	30	×	∨	∨	∨	×	×	×
116	75	BR	R	1923	84	m	Glaucoma	-2.59	2.06	2.964	1.583	1.381	0.551	0.285	0.534	0.731	0.398	0.908	-0.105	0.399	0.231	1.41	0.41	18	∨	∨	∨	∨	×	×	∨
117	76	BL	L	1939	68	m	Glaucoma	-0.46	2.38	3.613	1.225	2.388	0.41	0.589	0.339	0.582	0.321	0.964	-0.239	0.458	0.255	1.72	0.436	19	∨	！	∨	∨	！	∨	∨
118	76	BR	R	1939	68	m	Not Glaucoma	0.1	1.25	3.021	0.972	2.049	0.18	0.492	0.322	0.567	0.272	0.672	-0.12	0.377	0.265	1.636	0.448	20	∨	∨	∨	∨	！	∨	∨
119	77		R	1938	69	m	Not Glaucoma	-0.63	2.1	3.093	1.615	1.478	0.54	0.309	0.522	0.723	0.383	0.765	-0.023	0.362	0.208	1.3	0.364	14	！	∨	∨	∨	∨	×	×
120	78		L	1948	59	m	Not Glaucoma	0.06	2.25	2.982	1.251	1.731	0.355	0.424	0.419	0.648	0.32	0.887	-0.162	0.435	0.241	1.481	0.51	23	∨	∨	∨	×	∨	∨	∨
121	79		L	1944	63	f	Not Glaucoma	-0.7	1.22	4.118	1.664	2.453	0.302	0.406	0.404	0.636	0.211	0.573	-0.164	0.24	0.128	0.922	0.349	18	∨	∨	∨	∨	×	！	∨
122	80		R	1937	70	f	Not Glaucoma	-0.35	1.8	2.99	1.05	1.94	0.178	0.435	0.351	0.593	0.216	0.505	-0.093	0.353	0.23	1.412	0.344	23	∨	∨	∨	！	∨	∨	∨
123	81	BL	L	1950	57	f	Not Glaucoma	-0.75	1.16	4.613	1.756	2.857	0.253	0.683	0.381	0.617	0.255	0.555	-0.06	0.413	0.26	1.981	0.449	20	∨	∨	∨	∨	∨	！	∨
124	81	BR	R	1950	57	f	Not Glaucoma	-0.37	1.07	5.256	2.497	2.759	0.406	0.326	0.475	0.689	0.2	0.469	-0.091	0.202	0.139	1.134	0.255	47	！	∨	∨	！	∨	×	×
125	82	BL	L	1944	63	f	Not Glaucoma	-0.41	1.67	2.878	0.989	1.89	0.151	0.483	0.343	0.586	0.236	0.587	-0.126	0.445	0.269	1.619	0.503	21	∨	∨	∨	∨	∨	∨	∨
126	82	BR	R	1944	63	f	Not Glaucoma	0.54	1.21	2.904	1.254	1.65	0.211	0.416	0.432	0.657	0.266	0.607	-0.092	0.436	0.257	1.552	0.441	18	∨	∨	∨	∨	∨	∨	∨
127	83		L	1945	62	f	Glaucoma	-3.74	3.59	3.292	1.626	1.666	0.766	0.374	0.494	0.703	0.479	1.025	-0.084	0.339	0.206	1.324	0.391	27	∨	∨	∨	！	∨	！	×
128	84		R	1985	22	f	Not Glaucoma	-4.13	1.64	3.142	0.741	2.383	0.101	0.671	0.237	0.487	0.206	0.535	-0.181	0.39	0.3	1.881	0.326	10	∨	∨	∨	∨	∨	∨	∨
129	85		L	1964	43	m	Not Glaucoma	-1.56	8.19	2.866	1.585	1.281	0.401	0.216	0.553	0.744	0.309	0.67	-0.079	0.262	0.179	1.074	0.354	12	！	∨	∨	∨	∨	×	×
130	86	BL	L	1937	70	f	Not Glaucoma	-0.4	1.57	3.286	1.142	2.144	0.155	0.41	0.348	0.59	0.189	0.642	-0.17	0.274	0.166	1.07	0.218	30	∨	∨	∨	∨	∨	∨	∨
131	86	BR	R	1937	70	f	Not Glaucoma	0.75	1.56	3.821	1.125	2.696	0.088	0.558	0.294	0.543	0.175	0.369	-0.045	0.324	0.199	1.384	0.303	25	∨	∨	∨	∨	∨	∨	∨
132	87	BL	L	1955	52	f	Not Glaucoma	-2.55	1.87	3.392	1.091	2.301	0.205	1.039	0.322	0.567	0.339	0.848	-0.161	0.68	0.447	2.918	0.535	24	∨	∨	∨	∨	∨	∨	∨
133	87	BR	R	1955	52	f	Not Glaucoma	-1.29	1.78	2.93	0.447	2.482	0.032	1.053	0.153	0.391	0.204	0.617	-0.216	0.636	0.441	2.691	0.631	18	∨	∨	∨	∨	∨	∨	∨
134	88	BL	L	1938	69	m	Glaucoma	-23.38	11.6	3.731	2.566	1.164	0.384	0.175	0.688	0.829	0.238	0.511	0.015	0.29	0.129	0.887	0.402	31	×	×	！	×	∨	×	×
135	88	BR	R	1938	69	m	Glaucoma	-15.83	11.9	4.645	2.98	1.665	0.357	0.181	0.641	0.801	0.18	0.338	0.016	0.212	0.104	0.794	0.323	25	！	！	×	×	×	×	×
136	89		R	1931	76	f	Glaucoma	-1.74	2.14	3.236	1.843	1.393	0.352	0.173	0.569	0.755	0.224	0.66	-0.182	0.348	0.095	0.608	0.277	23	！	∨	∨	∨	！	×	！
137	90	BL	L	1958	49	f	Not Glaucoma	1.26	1.17	3.638	1.6	2.037	0.226	0.407	0.44	0.663	0.272	0.529	0.008	0.427	0.265	1.79	0.453	11	∨	∨	∨	∨	∨	！	∨
138	90	BR	R	1958	49	f	Not Glaucoma	0.87	1.5	3.207	1.702	1.505	0.388	0.322	0.531	0.728	0.312	0.702	-0.087	0.338	0.223	1.42	0.379	15	！	∨	∨	×	！	∨	×
139	91	BL	L	1939	68	f	Not Glaucoma	-0.56	1.52	4.1	2.281	1.819	0.725	0.265	0.556	0.746	0.343	0.781	-0.102	0.285	0.154	1.105	0.301	18	！	∨	∨	！	！	×	！
140	91	BR	R	1939	68	f	Not Glaucoma	-0.21	1.36	3.254	1.594	1.66	0.434	0.38	0.49	0.7	0.34	0.779	-0.103	0.361	0.254	1.623	0.403	15	∨	∨	∨	！	∨	∨	×
141	92	BL	L	1944	63	m	Not Glaucoma	-2.26	1.94	3.121	1.141	1.98	0.31	0.453	0.366	0.605	0.289	0.689	-0.15	0.309	0.22	1.377	0.533	21	∨	∨	∨	∨	∨	∨	∨
142	92	BR	R	1944	63	m	Glaucoma	-2.34	4.36	3.416	1.496	1.92	0.446	0.352	0.438	0.662	0.313	0.882	-0.168	0.4	0.204	1.335	0.463	30	∨	∨	∨	∨	∨	∨	∨
143	93	BL	L	1930	77	m	Glaucoma	-2.36	1.9	3.068	1.391	1.678	0.303	0.412	0.453	0.673	0.304	0.671	-0.096	0.439	0.25	1.55	0.403	16	∨	∨	∨	∨	∨	∨	∨
144	93	BR	R	1930	77	m	Glaucoma	-0.71	2.65	3.27	1.549	1.721	0.398	0.38	0.474	0.688	0.318	0.689	-0.082	0.336	0.218	1.4	0.318	11	∨	∨	∨	∨	！	∨	∨
145	94		L	1953	54	f	Not Glaucoma	0.98	1.51	2.903	1.577	1.326	0.471	0.361	0.543	0.737	0.413	0.804	-0.027	0.387	0.236	1.426	0.407	15	！	∨	∨	！	×	！	×
146	95		L	1942	65	f	Glaucoma	-2.38	3.4	2.998	1.538	1.459	0.349	0.32	0.513	0.716	0.326	0.728	-0.061	0.481	0.226	1.391	0.223	42	∨	∨	∨	×	∨	！	∨
147	96		R	1933	74	f	Glaucoma	-3.13	2.89	3.128	1.264	1.864	0.346	0.335	0.404	0.636	0.268	0.648	-0.144	0.278	0.128	0.805	0.245	17	∨	∨	∨	！	∨	∨	∨
148	97		L	1959	48	f	Not Glaucoma	0.2	1.41	3.072	0.852	2.22	0.108	0.833	0.277	0.527	0.265	0.595	-0.087	0.463	0.355	2.212	0.472	18	∨	∨	∨	∨	∨	∨	∨
149	98	BL	L	1956	51	f	Not Glaucoma	-1.04	1.38	3.597	2.646	0.951	1.411	0.136	0.736	0.858	0.546	1.227	-0.102	0.422	0.071	0.48	0.193	26	×	！	！	×	×	×	×
150	98	BR	R	1956	51	f	Not Glaucoma	-0.18	1.46	3.275	2.131	1.144	0.714	0.13	0.651	0.807	0.356	0.801	-0.092	0.253	0.099	0.637	0.294	15	×	∨	∨	×	×	×	×
151	99	BL	L	1985	22	f	Glaucoma	-2.66	4.71	3.778	1.977	1.801	0.826	0.299	0.523	0.723	0.411	0.918	-0.101	0.386	0.174	1.198	0.263	19	！	∨	∨	∨	！	×	！
152	99	BR	R	1985	22	f	Not Glaucoma	-0.43	1.22	3.661	1.896	1.765	0.809	0.353	0.518	0.72	0.441	0.948	-0.058	0.343	0.238	1.613	0.366	19	！	∨	∨	∨	！	×	×
153	100		R	1931	76	m	Not Glaucoma	0.07	2.03	3.214	1.535	1.679	0.534	0.477	0.478	0.691	0.411	0.882	-0.056	0.47	0.298	1.897	0.496	16	∨	∨	∨	∨	∨	∨	！
154	101		R	1957	50	f	Not Glaucoma	-0.07	1.35	3.75	1.852	1.898	0.451	0.504	0.494	0.703	0.343	0.689	-0.027	0.381	0.26	1.784	0.433	18	！	∨	∨	！	！	！	！
155	102		L	1941	66	m	Glaucoma	-0.42	2.5	2.921	1.182	1.739	0.223	0.329	0.405	0.636	0.22	0.501	-0.094	0.327	0.178	1.082	0.27	16	∨	∨	∨	！	∨	∨	∨
156	103	BL	L	1943	64	f	Not Glaucoma	-0.5	1.63	3.305	1.529	1.775	0.409	0.301	0.463	0.68	0.276	0.689	-0.133	0.301	0.182	1.175	0.384	17	∨	∨	∨	！	∨	∨	∨
157	103	BR	R	1943	64	f	Not Glaucoma	-0.94	1.53	3.585	1.739	1.846	0.394	0.238	0.485	0.696	0.242	0.594	-0.097	0.217	0.152	1.019	0.298	15	∨	∨	∨	∨	∨	！	∨
158	104	BL	L	1940	67	m	Not Glaucoma	0.21	3.19	3.362	1.148	2.214	0.115	0.572	0.341	0.584	0.207	0.469	-0.072	0.421	0.262	1.703	0.339	13	∨	∨	∨	∨	∨	∨	∨
159	104	BR	R	1940	67	m	Not Glaucoma	0.67	2.19	3.177	1.057	2.12	0.168	0.59	0.333	0.577	0.236	0.587	-0.126	0.432	0.287	1.813	0.406	13	∨	∨	∨	∨	∨	∨	∨
160	105	BL	L	1923	84	m	Glaucoma	-2.68	2.41	3.771	1.982	1.789	0.408	0.357	0.526	0.725	0.331	0.838	-0.062	0.367	0.241	1.658	0.382	55	×	∨	∨	×	！	！	！
161	105	BR	R	1923	84	m	Glaucoma	-1.07	2.2	3.681	2.897	0.784	0.774	0.065	0.787	0.887	0.305	0.803	-0.073	0.12	0.072	0.49	0.167	24	×	×	！	×	×	×	×
162	106		L	1952	55	f	Not Glaucoma	-1.34	1.56	3.8	1.487	2.313	0.221	0.666	0.391	0.625	0.277	0.674	-0.11	0.464	0.301	2.078	0.437	19	∨	∨	∨	！	∨	∨	∨
163	107		R	1937	70	f	Not Glaucoma	0.01	2.22	3.718	1.527	2.191	0.46	0.453	0.411	0.641	0.299	0.777	-0.179	0.444	0.231	1.578	0.48	14	∨	∨	∨	∨	∨	∨	！
164	108		L	1934	73	m	Not Glaucoma	-0.73	1.83	3.02	1.027	1.993	0.203	0.312	0.34	0.583	0.205	0.572	-0.19	0.301	0.163	1.007	0.268	14	∨	∨	∨	∨	∨	∨	∨
165	109	BL	L	1960	47	f	Glaucoma	-1.09	1.91	3.171	1.407	1.764	0.289	0.393	0.444	0.666	0.271	0.652	-0.077	0.369	0.22	1.39	0.377	24	∨	∨	∨	！	∨	∨	！
166	109	BR	R	1960	47	f	Glaucoma	-3.59	7.2	3.524	1.72	1.805	0.394	0.324	0.488	0.699	0.282	0.629	-0.073	0.324	0.191	1.273	0.307	25	！	∨	∨	！	∨	∨	×
167	110		L	1943	64	f	Not Glaucoma	0.83	1.78	3.022	1.125	1.897	0.214	0.484	0.372	0.61	0.234	0.679	-0.212	0.426	0.249	1.539	0.384	17	∨	∨	∨	！	∨	∨	∨
168	111		R	1922	85	m	Glaucoma	-2.19	2	2.838	1.006	1.833	0.178	0.395	0.354	0.595	0.226	0.503	-0.086	0.334	0.161	0.962	0.283	12	∨	！	∨	∨	∨	∨	∨
169	112	BL	L	1940	67	f	Glaucoma	-4.83	2.89	3.026	1.841	1.185	0.76	0.154	0.608	0.78	0.403	0.855	-0.094	0.311	0.119	0.738	0.264	16	×	∨	！	×	！	！	！
170	112	BR	R	1940	67	f	Not Glaucoma	-3.72	2.69	3.373	2.099	1.274	0.779	0.219	0.622	0.789	0.427	0.775	0.013	0.315	0.158	1.028	0.291	19	×	∨	∨	×	×	！	×
171	113	BL	L	1927	80	m	Not Glaucoma	-0.42	1.79	2.928	1.014	1.914	0.176	0.489	0.346	0.588	0.253	0.593	-0.1	0.332	0.254	1.544	0.413	20	∨	∨	∨	∨	∨	∨	∨
172	113	BR	R	1927	80	m	Not Glaucoma	-0.69	2.68	3.025	1.078	1.947	0.245	0.465	0.356	0.597	0.269	0.77	-0.179	0.382	0.243	1.501	0.452	24	∨	∨	∨	∨	∨	∨	∨
173	114	BL	L	1964	43	m	Glaucoma	-2.01	3.12	3.455	0.888	2.567	0.134	0.727	0.257	0.507	0.2	0.613	-0.225	0.47	0.31	2.051	0.42	12	∨	∨	∨	∨	∨	∨	∨
174	114	BR	R	1964	43	m	Glaucoma	-5.95	11.74	3.133	1.081	2.052	0.193	0.445	0.345	0.587	0.246	0.612	-0.099	0.433	0.2252	1.582	0.452	10	∨	∨	∨	∨	∨	∨	！
175	115		L	1964	43	f	Not Glaucoma	-0.52	1.87	3.313	0.83	2.483	0.14	1.152	0.25	0.5	0.31	1.08	-0.224	0.738	0.479	3.104	0.63	34	∨	∨	∨	∨	∨	∨	∨
176	116	BL	R	1939	68	f	Not Glaucoma	-2.16	1.48	3.817	2.028	1.789	0.461	0.319	0.531	0.729	0.309	0.633	-0.02	0.28	0.207	1.433	0.374	33	！	！	∨	∨	！	×	∨
177	116	BR	L	1940	67	f	Glaucoma	-1.94	2.07	3.438	1.898	1.54	0.394	0.174	0.552	0.743	0.229	0.529	-0.1	0.199	0.11	0.722	0.238	29	！	∨	！	∨	！	×	∨
178	117	BL	L	1942	65	f	Glaucoma	-11.13	14.28	3.696	2.702	0.994	0.694	0.099	0.731	0.855	0.299	0.62	-0.029	0.165	0.083	0.563	0.284	24	×	×	！	×	×	×	×
179	117	BR	R	1942	65	f	Glaucoma	-2.92	4.18	3.827	2.176	1.651	0.493	0.295	0.569	0.754	0.302	0.623	-0.028	0.339	0.192	1.333	0.383	18	！	×	∨	！	×	！	！
180	118		R	1941	66	f	Glaucoma	-15.31	16.08	2.883	2.06	0.823	0.61	0.137	0.715	0.845	0.36	0.757	-0.039	0.28	0.123	0.744	0.338	15	×	！	！	×	×	×	×
181	119	BL	L	1950	57	m	Not Glaucoma	-2.27	2.76	3.284	1.922	1.362	0.653	0.276	0.585	0.765	0.389	0.807	-0.069	0.298	0.208	1.337	0.403	15	！	∨	！	！	！	×	×
182	119	BR	R	1950	57	m	Not Glaucoma	-1.96	2.32	3.188	1.567	1.621	0.449	0.398	0.491	0.701	0.351	0.689	-0.001	0.359	0.251	1.591	0.446	9	∨	∨	∨	∨	！	×	∨
183	120	BL	L	1942	65	m	Glaucoma	-4.08	3.75	3.463	2.446	1.018	0.699	0.112	0.706	0.84	0.298	0.7	-0.095	0.455	0.048	0.317	0.297	14	×	×	！	×	！	×	×
184	120	BR	R	1942	65	m	Glaucoma	-13.55	17.11	3.559	1.98	1.579	0.527	0.315	0.556	0.746	0.337	0.731	-0.09	0.313	0.182	1.217	0.377	15	×	∨	∨	×	！	∨	×
185	121		R	1952	55	f	Glaucoma	-1.04	2.01	3.043	1.314	1.728	0.225	0.313	0.432	0.657	0.218	0.558	-0.143	0.294	0.175	1.084	0.228	10	∨	∨	∨	∨	∨	∨	∨
186	122	BL	L	1968	39	m	Glaucoma	-2.05	2.55	3.535	1.992	1.542	0.849	0.333	0.564	0.751	0.474	1.177	-0.103	0.323	0.169	1.126	0.395	33	！	×	！	！	×	∨	！
187	122	BR	R	1968	39	m	Not Glaucoma	-2.12	2.37	3.79	1.847	1.944	0.688	0.534	0.487	0.698	0.425	1.01	-0.14	0.46	0.272	1.877	0.362	20	！	∨	∨	！	∨	！	！
188	123	BL	L	1931	76	f	Not Glaucoma	-0.9	1.33	3.338	1.154	2.184	0.193	0.489	0.346	0.588	0.229	0.506	-0.076	0.36	0.201	1.301	0.317	22	∨	∨	∨	∨	∨	∨	∨
189	123	BR	R	1931	76	f	Not Glaucoma	-1.18	1.99	3.513	1.515	1.998	0.33	0.406	0.431	0.657	0.288	0.597	-0.047	0.327	0.18	1.196	0.281	14	∨	∨	∨	∨	∨	！	∨
190	124	BL	L	1964	43	m	Glaucoma	-2.12	2.8	3.587	1.761	1.826	0.71	0.454	0.491	0.701	0.412	1.063	-0.172	0.405	0.249	1.675	0.375	12	！	∨	！	∨	∨	∨	∨
191	124	BR	R	1964	43	m	Not Glaucoma	-1.27	2.88	2.976	1.114	1.862	0.387	0.659	0.374	0.612	0.397	0.983	-0.16	0.541	0.364	2.225	0.49	9	∨	∨	∨	∨	∨	∨	∨
192	125	BL	L	1946	61	f	Not Glaucoma	1.12	1.09	2.84	1.059	1.781	0.279	0.298	0.373	0.611	0.251	0.667	-0.17	0.302	0.175	1.047	0.279	22	∨	∨	∨	！	∨	∨	∨
193	125	BR	R	1946	61	f	Not Glaucoma	1.29	1.22	3.01	1.224	1.188	0.238	0.36	0.407	0.638	0.245	0.578	-0.101	0.343	0.198	1.22	0.387	15	∨	∨	∨	！	∨	∨	∨
194	126		L	1939	68	f	Not Glaucoma	-0.05	1.46	3.267	1.144	2.122	0.146	0.418	0.35	0.592	0.186	0.468	-0.123	0.289	0.155	0.992	0.338	14	∨	∨	∨	∨	∨	∨	∨
195	127	BL	L	1954	53	m	Not Glaucoma	0.55	1.24	3.392	1.785	1.607	0.784	0.2	0.526	0.725	0.39	0.984	-0.167	0.173	0.138	0.904	0.268	12	！	∨	！	×	∨	！	×
196	127	BR	R	1954	53	m	Not Glaucoma	0.74	1.61	3.83	2.162	1.649	0.683	0.273	0.57	0.755	0.328	0.865	-0.164	0.375	0.133	0.925	0.229	27	！	∨	∨	∨	！	×	×
197	128	BL	L	1959	48	f	Glaucoma	-1.58	2.83	3.407	1.774	1.633	0.643	0.336	0.521	0.722	0.402	0.899	-0.107	0.368	0.223	1.459	0.365	20	！	×	！	！	∨	∨	！
198	128	BR	R	1959	48	f	Not Glaucoma	-2.09	3.07	3.542	1.717	1.825	0.554	0.311	0.485	0.696	0.339	0.771	-0.084	0.278	0.182	1.214	0.235	12	！	！	×	！	∨	∨	∨
199	129	BL	L	1956	51	f	Not Glaucoma	-0.65	1.57	4.688	2.41	2.278	0.436	0.666	0.514	0.717	0.333	0.653	-0.009	0.525	0.3	2.307	0.545	25	！	∨	！	×	！	！	×
200	129	BR	R	1956	51	f	Not Glaucoma	0.56	1.05	4.817	2.274	2.543	0.378	1.245	0.472	0.687	0.438	0.898	-0.038	0.834	0.495	3.852	0.85	40	！	×	∨	×	×	∨	×
201	130		L	1939	68	f	Glaucoma	-11.35	14.88	3.019	2.051	0.968	0.511	0.081	0.679	0.824	0.258	0.652	-0.087	0.163	0.042	0.261	0.381	22	×	×	！	×	×	×	×
202	131		R	1951	56	f	Not Glaucoma	-1.11	2.28	3.121	1.185	1.936	0.408	0.447	0.38	0.616	0.337	0.844	-0.144	0.328	0.242	1.517	0.343	9	∨	∨	∨	∨	∨	！	∨
203	132	BL	L	1962	45	f	Not Glaucoma	-1.28	1.58	3.337	1.729	1.608	0.297	0.254	0.518	0.72	0.228	0.544	-0.092	0.3	0.163	1.056	0.311	22	！	∨	！	∨	∨	！	∨
204	132	BR	R	1962	45	f	Not Glaucoma	-2.02	1.36	3.894	1.557	2.337	0.294	0.442	0.4	0.632	0.221	0.544	-0.112	0.331	0.212	1.486	0.339	18	∨	∨	∨	∨	∨	∨	∨
205	133	BL	L	1934	73	m	Glaucoma	-4.69	10.13	3.263	1.205	2.078	0.277	0.356	0.367	0.606	0.23	0.809	-0.257	0.343	0.144	0.924	0.149	32	∨	∨	∨	∨	∨	∨	×
206	133	BR	R	1934	73	m	Not Glaucoma	-0.09	1.73	3.161	1.524	1.636	0.323	0.159	0.482	0.694	0.212	0.644	-0.207	0.2	0.066	0.417	0.115	21	∨	∨	∨	∨	！	×	∨
207	134	BL	L	1987	20	m	Not Glaucoma	-1.92	1.6	3.843	2.486	1.357	0.979	0.232	0.647	0.804	0.417	0.876	-0.058	0.412	0.161	1.12	0.417	20	×	×	×	∨	×	×	×
208	134	BR	R	1987	20	m	Not Glaucoma	-1.76	1.9	3.428	1.422	2.006	0.365	0.652	0.415	0.644	0.37	0.806	-0.055	0.561	0.359	2.36	0.512	26	∨	∨	∨	∨	∨	！	∨
209	135	BL	L	1940	67	f	Glaucoma	-12.73	17.19	2.957	1.672	1.285	0.348	0.353	0.565	0.752	0.294	0.761	-0.083	0.82	0.177	1.079	0.614	46	×	∨	∨	×	∨	！	×
210	135	BR	R	1940	67	f	Not Glaucoma	-1.03	2.1	3.491	2.209	1.282	0.781	0.219	0.633	0.795	0.403	0.92	-0.066	0.323	0.129	0.858	0.481	57	！	∨	∨	！	！	×	×
211	136		R	1928	79	f	Glaucoma	-0.68	3.95	3.055	2.354	0.701	1.019	0.104	0.771	0.878	0.475	0.869	0.026	0.277	0.087	0.539	0.172	31	！	×	！	×	×	×	×
212	137	BL	L	1934	73	f	Not Glaucoma	-2.48	1.86	3.565	1.458	2.106	0.225	0.32	0.409	0.64	0.181	0.524	-0.177	0.368	0.148	0.99	0.275	25	∨	∨	∨	！	∨	∨	∨
213	137	BR	R	1934	73	f	Glaucoma	-4.26	4.89	3.348	0.629	2.719	0.056	0.879	0.188	0.434	0.276	0.628	-0.072	0.757	0.399	2.59	0.457	49	∨	∨	∨	∨	∨	∨	∨
214	138	BL	L	1932	75	f	Not Glaucoma	-1.93	1.61	3.522	2.431	1.091	0.595	0.142	0.69	0.831	0.299	0.716	-0.051	0.167	0.108	0.719	0.245	43	×	！	×	×	×	×	×
215	138	BR	R	1932	75	f	Not Glaucoma	-3.79	1.65	3.239	2.061	1.178	0.607	0.25	0.636	0.798	0.418	0.86	-0.025	0.412	0.215	1.371	0.359	43	×	！	∨	！	×	×	×
216	139	BL	L	1924	83	f	Not Glaucoma	-2.41	2.03	3.395	0.967	2.428	0.162	0.483	0.285	0.534	0.19	0.562	-0.188	0.297	0.196	1.281	0.321	18	∨	∨	∨	∨	∨	∨	∨
217	139	BR	R	1924	83	f	Glaucoma	-4.64	2.98	3.537	1.407	2.13	0.231	0.335	0.398	0.631	0.192	0.496	-0.143	0.243	0.115	0.764	0.289	47	∨	！	∨	∨	！	∨	∨
218	140		R	1933	74	m	Not Glaucoma	0.57	1.35	2.863	1.39	1.472	0.656	0.318	0.486	0.697	0.45	1.046	-0.129	0.328	0.22	1.32	0.47	22	！	∨	∨	∨	！	！	∨
219	141	BL	L	1927	80	f	Glaucoma	-5.53	5.53	3.315	2.425	0.89	1.123	0.175	0.732	0.855	0.538	1.084	-0.02	0.413	0.147	0.947	0.309	26	×	！	！	×	×	×	×
220	141	BR	R	1927	80	f	Glaucoma	-5.26	7.45	3.367	2.227	1.14	0.811	0.262	0.661	0.813	0.488	0.862	0.055	0.42	0.253	1.647	0.393	60	×	∨	！	×	×	×	×
221	142		R	1945	62	f	Not Glaucoma	1.23	1.47	2.929	0.939	1.989	0.233	0.425	0.321	0.566	0.26	0.592	-0.105	0.258	0.189	1.145	0.345	11	∨	∨	∨	∨	∨	∨	∨
222	143		R	1958	49	f	Not Glaucoma	-1.38	6.75	2.905	0.953	1.951	0.2	0.421	0.328	0.573	0.234	0.665	-0.193	0.338	0.238	1.441	0.308	12	∨	∨	∨	∨	∨	∨	∨
223	144		R	1953	54	m	Glaucoma	-1.18	1.85	3.252	1.497	1.755	0.405	0.302	0.46	0.679	0.276	0.818	-0.223	0.411	0.169	1.082	0.336	10	∨	∨	！	∨	∨	∨	∨
224	145	BL	L	1981	26	f	Not Glaucoma	-1.62	1.56	3.184	1.456	1.727	0.319	0.521	0.457	0.676	0.345	0.7	-0.036	0.378	0.253	1.602	0.309	17	！	∨	∨	！	∨	∨	！
225	145	BR	R	1981	26	f	Not Glaucoma	-2.21	1.66	3.386	1.072	2.315	0.228	0.649	0.316	0.563	0.268	0.676	-0.151	0.437	0.287	1.876	0.235	13	∨	∨	∨	∨	∨	∨	∨
